# Supplementary material for: Ablation of PGC1 beta prevents mTOR dependent endoplasmic reticulum stress response
Source: Exp Neurol. 2012 Oct;237(2):396–406. doi: 10.1016/j.expneurol.2012.06.031 (PMC3549498; doi:10.1016/j.expneurol.2012.06.031)
Supplement: Suppl. Data — Lipid species levels in the hypothalamus of WT and PG1beta KO mouse. Individual lipid species were measured as described in Materials and methods. Statistical analysis was performed by using a two tail ANOVA following by a post-hoc Bonferroni test. Values are mean 5 standard error of mean. *p < 0.05 versus WT. [file mmc5.xls]

## Sheet: Graphics
	PGC1 beta mouse hypothalamus samples,
Sample Name pmol/mg	CER C18:1 16:0	CER C18:1 20:0	CER C18:1 20:1	CER C18:1 24:0	CER C18:1 24:1	GC C18:1 16:0	GC C18:1 18:0	GC C18:1 20:0	GC C18:1 22:0	GC C18:1 24:0	GC C18:1 24:1	LC C18:1 16:0	LC C18:1 20:0	LC C18:1 22:0	LC C18:1 22:0 OH	LC C18:1 24:0	LC C18:1 24:1	CTH C16:0 18:1	CTH C18:0 18:1	CTH C20:0 18:1	CTH C22:0 18:1	CTH C24:0 18:1	CTH C24:1 18:1	PC C32:1	PC C32:0	PC C34:2	PC C34:1	PC C36:4	PC C36:2	PC C38:4	SM C18:1 18:0	SM C18:1 18:1	SM C18:0 20:0	SM C18:1 16:0	SM C18:1 22:0	SM C18:1 24:0	SM C18:1 24:1	SM C18:1 16:1	PI C18:0 16:0	PI C18:0 20:4	PI C18:0 18:1	PI C16:0 20:4	PI C18:0 18:0	PI C18:0 20:3	PI C18:0 22:5	PI C18:1 18:1	PI C18:1 20:4	PS C18:0 20:4	PS C18:1 20:4
WT1	59.5402	ND2	ND2	66.2069	443.678	42.5806	809.677	299.677	1145.16	2100	8096.77	82.2346	6.30168	12.8268	ND2	ND2	46.4804	ND2	ND2	ND2	ND2	ND2	ND2	8688.52	34508.2	1745.9	69344.3	4098.36	5516.39	5180.33	13442.6	975.41	23934.4	500.82	2778.69	ND1	2770.49	ND1	2956.14	2385.96	314.035	414.035	ND1	ND2	16.1404	67.9825	113.158	183.591	ND2
WT2	115.507	4.88767	ND2	92.7123	589.589	40.3053	763.359	239.389	900.763	1923.66	6351.15	86.3277	5.33333	12.565	ND2	ND2	50.6215	ND2	ND2	ND2	ND2	ND2	ND2	10233.5	40771.6	1892.39	87715.7	4962.44	6724.87	7130.96	15350.3	1120.81	27045.7	632.69	3240.61	ND1	2184.77	ND1	2933.05	2899.04	359.617	443.783	ND1	ND2	11.9022	69.7981	151.328	214.23	ND2
WT3	65.2973	3.28649	ND2	69.4054	345.946	41.0728	763.218	236.015	910.345	1811.49	6681.99	62.381	7.33333	10.0952	ND2	ND2	44.0952	ND2	ND2	ND2	ND2	ND2	ND2	9859.46	36756.8	1876.76	73945.9	5154.59	6339.46	6175.14	15394.6	1271.35	24994.6	590.703	3027.03	ND1	2300.54	ND1	5168.14	3341.59	480	604.602	ND1	ND2	19.115	79.8584	215.221	239.882	ND2
WT4	61.1343	3.8209	ND2	58.5075	312.836	30.735	663.248	154.188	717.949	1507.69	5299.15	75.9236	5.6051	12.9427	ND2	ND2	46.7771	ND2	ND2	ND2	ND2	ND2	ND2	9504.04	35893.9	1826.99	71049.6	4945.79	6237.6	6486.74	15040.4	638.524	25559.4	661.592	3026.53	ND1	2537.49	ND1	2768.23	3020.67	330.794	479.652	ND1	ND2	14.7116	57.6279	169.75	220.528	ND2
WT5	69.3333	3.22319	ND2	74.2029	391.884	39.3651	860.317	242.54	1012.7	2082.54	7365.08	89.441	ND2	10.2857	ND2	ND2	53.6646	ND2	ND2	ND2	ND2	ND2	ND2	8282.74	39417.9	1679.83	74760.9	5438.67	6278.59	6827.44	13056.1	989.605	25114.3	502.287	3010.4	ND1	2619.54	ND1	3985.77	2913.4	409.964	608.304	ND1	ND2	18.2206	84.2705	266.667	249.412	ND2
KO1	96.6978	5.08411	ND2	86.2305	578.193	34.2857	739.496	244.034	931.092	1831.93	5848.74	79.5238	5.09524	10.4286	ND2	ND2	48.0952	ND2	ND2	ND2	ND2	ND2	ND2	9743.02	39508.4	1832.4	77854.7	4433.52	6149.72	5229.05	15284.9	1018.99	25474.9	628.38	2788.83	ND1	2386.59	ND1	2541.58	2609.81	329.211	473.348	ND1	ND2	13.5608	57.3987	134.755	154.904	ND2
KO2	69.0732	2.92683	ND2	55.0244	337.561	35.2113	642.254	185.07	780.282	1400	4901.41	85.1613	5.67742	13.0753	ND2	ND2	46.8817	ND2	ND2	ND2	ND2	ND2	ND2	10422	39779.8	1900.92	79266.1	4976.15	6363.3	6642.2	18201.8	968.807	26862.4	682.569	2818.35	ND1	2458.72	ND1	2736	2872	292	411.2	ND1	ND2	11.84	32.96	104	197.34	ND2
KO3	57.9387	3.61003	ND2	58.1616	354.318	35.8301	877.22	283.861	1087.26	2047.88	7505.79	85.6805	5.91716	14.5799	ND2	ND2	57.7515	ND2	ND2	ND2	ND2	ND2	ND2	9897.75	40409	1938.65	76728	4703.48	6134.97	6543.97	15705.5	1406.95	26503.1	616.769	2936.61	ND1	3002.04	ND1	3420.11	3166.14	306.455	507.937	ND1	ND2	10.328	65.1005	163.386	174.296	ND2
KO4	106.583	4.6395	ND2	88.0251	609.404	35.9322	738.983	187.458	840.678	1691.53	5932.2	86.0377	ND2	15.195	ND2	ND2	46.6918	ND2	ND2	ND2	ND2	ND2	ND2	10616.1	45308.1	2028.44	79620.9	7658.77	7137.44	8710.9	16113.7	1289.1	29099.5	520.379	2976.3	ND1	2274.88	ND1	4415.74	3511.6	356.811	602.22	ND1	ND2	18.4864	56.5893	246.216	228.571	ND2
KO5	74.7712	6.37908	ND2	60.6536	389.542	38.5185	711.111	200	907.407	1725.93	5481.48	82.2069	ND2	11.2	ND2	ND2	52.9103	ND2	ND2	ND2	ND2	ND2	ND2	10000	40502.5	1989.95	77487.4	6502.51	6793.97	8492.46	15075.4	1216.08	27939.7	562.814	3065.33	ND1	2512.56	ND1	3576.92	2676.92	293.077	469.231	ND1	ND2	11.9231	50.0769	175.385	205.051	ND2
KO6	105.967	ND2	ND2	88.6557	422.295	27.3362	418.723	137.532	517.447	919.149	4051.06	60.4196	ND2	9.06294	ND2	ND2	49.958	ND2	ND2	ND2	ND2	ND2	ND2	10361.1	37758.4	1892.9	69240.3	6694.89	5947.7	8029.89	16139.5	693.4	23711.1	721.295	2739.73	ND1	2291.41	ND1	4330.28	3332.11	324.404	609.174	ND1	ND2	17.6147	38.7523	198.165	177.027	ND2
	CER C18:1 16:0	CER C18:1 20:0	CER C18:1 20:1	CER C18:1 24:0	CER C18:1 24:1
WT	74.1624	3.80456	#DIV/0!	72.207	416.787	38.8118	771.964	234.362	937.383	1885.08	6758.83	79.2616	6.14336	11.7431	#DIV/0!	#DIV/0!	48.3278	#DIV/0!	#DIV/0!	#DIV/0!	#DIV/0!	#DIV/0!	#DIV/0!	9313.65	37469.7	1804.37	75363.3	4919.97	6219.38	6360.12	14456.8	999.14	25329.7	577.618	3016.65	#DIV/0!	2482.57	#DIV/0!	3562.26	2912.14	378.882	510.075	#DIV/0!	#DIV/0!	16.018	71.9075	183.225	221.529	#DIV/0!
KO	85.1719	4.52791	#DIV/0!	72.7918	448.552	34.519	687.964	206.326	844.027	1602.73	5620.11	79.8383	5.56327	12.2569	#DIV/0!	#DIV/0!	50.3814	#DIV/0!	#DIV/0!	#DIV/0!	#DIV/0!	#DIV/0!	#DIV/0!	10173.3	40544.4	1930.54	76699.6	5828.22	6421.18	7274.75	16086.8	1098.89	26598.4	622.034	2887.52	#DIV/0!	2487.7	#DIV/0!	3503.44	3028.1	316.993	512.185	#DIV/0!	#DIV/0!	13.9588	50.1463	170.318	189.532	#DIV/0!
T test	0.428463	0.37164	#DIV/0!	0.949726	0.65372	0.125869	0.2906	0.391411	0.405246	0.19873	0.125586	0.927873	0.352289	0.687298	#DIV/0!	#DIV/0!	0.426789	#DIV/0!	#DIV/0!	#DIV/0!	#DIV/0!	#DIV/0!	#DIV/0!	0.0416198	0.077787	0.028452	0.702835	0.178207	0.475532	0.214081	0.0397224	0.522682	0.220899	0.347337	0.171407	#DIV/0!	0.974229	#DIV/0!	0.915857	0.603754	0.0643806	0.967998	#DIV/0!	#DIV/0!	0.307503	0.012027	0.702894	0.0714277	#DIV/0!
SD	10.4757	0.385118	#DIV/0!	5.72704	48.4913	2.08671	32.5564	23.2259	70.3803	108.283	472.251	4.78794	0.445998	0.637507			1.6952	#DIV/0!	#DIV/0!	#DIV/0!	#DIV/0!	#DIV/0!	#DIV/0!	362.893	1150.21	40.2654	3238.76	223.787	195.955	335.764	500.435	104.786	505.115	33.0367	73.1532	#DIV/0!	106.418	#DIV/0!	455.631	153.825	30.0663	40.6989	#DIV/0!	#DIV/0!	1.28655	4.68948	26.5468	11.4189	#DIV/0!
SD	8.43153	0.598107	#DIV/0!	6.68675	47.6274	1.54746	62.234	20.8279	77.7793	161.466	472.692	4.01536	0.244036	0.989266			1.751	#DIV/0!	#DIV/0!	#DIV/0!	#DIV/0!	#DIV/0!	#DIV/0!	139.563	1034.93	28.9275	1556.88	532.07	185.755	554.816	457.83	105.284	768.818	30.2357	51.08	#DIV/0!	109.553	#DIV/0!	318.457	149.211	10.161	32.1883	#DIV/0!	#DIV/0!	1.36429	4.9764	20.2258	10.6668	#DIV/0!
[truncated: 54 more columns]
